# Supplementary material for: Modulation of Distribution and Diffusion through the Lipophilic Membrane with Cyclodextrins Exemplified by a Model Pyridinecarboxamide Derivative
Source: Pharmaceutics. 2023 May 18;15(5):1531. doi: 10.3390/pharmaceutics15051531 (PMC10224004; doi:10.3390/pharmaceutics15051531)
Supplement: Supplementary file 1 [file pharmaceutics-15-01531-s001.zip]

Archive with 1 entries (1 files):
- pharmaceutics-2383525-supplementary.pdf
